# Supplementary material for: Determinate growth is predominant and likely ancestral in squamate reptiles
Source: Proc Biol Sci. 2020 Dec 23;287(1941):20202737. doi: 10.1098/rspb.2020.2737 (PMC7779497; doi:10.1098/rspb.2020.2737)
Supplement: Dataset 1 [file rspb20202737supp2.xlsx]

## Sheet: Dataset 1
Frýdlová P, Mrzílková J, Šeremeta M, Křemen J, Dudák J, Žemlička J, Minnich B, Kverková K, Němec P, Zach P, Frynta D. Determinate growth is predominant and likely ancestral in squamate reptiles.
Dataset 1. Maximal reported SVLs and longevities. Data concerning maximal reported snout-vent lengths (SVL) for males and females separately, maximal reported longevities and references.
Clade	Family	Species	SVLmax male (mm)	SVLmax female (mm)	Longevity (years)	References SVLmax	References longevity
Gekkota	Carphodactylidae	Nephrurus levis	85.5	98.3	NA	How et al. 1990	-
	Diplodactylidae	Correlophus ciliatus1	130	130	NA	Meiri 2008	-
		Eurydactylodes agricolae	47	52	NA	Henkel and Böhme 2001	-
		Mniarogekko chahoua	147	145	5	Meiri 2008 & Bauer 1985	Werner et al. 1993
		Rhacodactylus leachianus2	245	245	30	Bauer and Russell 1986	Werner et al. 1993
	Eublepharidae	Aeluroscalabotes felinus	91.66	114.87	NA	Kubička et al. 2013	-
		Coleonyx elegans	107.7	91.2	11	Kratochvíl and Frynta 2002	De Magalhaes nad Costa 2009
		Eublepharis angramainyu	170	156.4	NA	Baloutch and Thireu 1986 & Andersson 1999	-
		Eublepharis macularius	137.8	128.7	29	Kratochvíl and Frynta 2002	Bauer 2013
		Goniurosaurus lichtenfelderi	99.21	99.25	NA	Rauner 2014	-
		Goniurosaurus luii	117.15	122.8	NA	Kratochvíl and Frynta 2002	-
		Hemitheconyx caudicinctus	144.5	128.4	16.2	Kratochvíl and Frynta 2002	De Magalhaes nad Costa 2009
	Gekkonidae	Agamura persica1	74.79	74.79	NA	Hosseinian Yousefkhani et al. 2017	-
		Cyrtodactylus irianjayaensis2	163		NA	Meiri 2008	-
		Cyrtodactylus peguensis	85	85	NA	Grismer 2005	-
		Cyrtodactylus pulchellus	115	115	4.8	Grismer 2005	Slavens and Slavens 1999
		Gehyra vorax	156	141	NA	Zug 1991	-
		Gekko gecko	170	152	23.5	Aowphol et al. 2006	Andrew et al. 1992
		Gekko vittatus1	102.2	102.2	5	Werner and Seifan 2006	Slavens and Slavens 1999
		Hemidactylus frenatus	58.6	49.1	7	Werner and Seifan 2006	Werner et al. 1993
		Hemidactylus imbricatus	52	52	NA	Werner and Seifan 2006	-
		Hemidactylus platyurus	58.1	50.7	NA	Zug et al. 2007	-
		Chondrodactylus bibronii2	98.5		6.1	Boulenger 1885	Slavens and Slavens 1999
		Paroedura picta	105.76	93	NA	Kubička et al. 2015 & Kubička and Kratochvíl 2009	-
		Phelsuma cepediana	58	40	9.3	Glaw and Vences 2007	De Magalhaes nad Costa 2009
		Phelsuma grandis	102.4		20	Rocha et al. 2010	Dubos 2013
		Phelsuma standingi2	135	135	9.6	Rocha et al. 2010	De Magalhaes nad Costa 2009
		Ptychozoon kuhli2	107.8	107.8	6.3	Wang et al. 2016	Scharf et al. 2015
		Tropiocolotes steudneri2	32	32	NA	El Din 2006	-
		Uroplatus henkeli2	160	160	NA	Glaw and Vences 2007	-
		Uroplatus lineatus	130.3		NA	Boulenger 1885	-
	Phyllodactylidae	Tarentola annularis2	140	140	19.8	Schleich et al. 1996	Scharf et al. 2015
		Tarentola delalandii	58	54	NA	de Fuentes-Fernández et al. 2016	-
		Tarentola chazaliae2	57	57	NA	Mocquard 1895	-
	Sphaerodactylidae	Pristurus somalicus2	39	39	NA	Largen and Spawls 2010	-
		Saurodactylus brosseti2	31	31	NA	Schleich et al. 1996	-
		Teratoscincus keyserlingii	113.95	109.42	NA	Balaďová 2006	-
		Teratoscincus roborowskii	76	60	6	Andersson 1999	Li et al. 2010
Lacertoidea	Lacertidae	Algyroides nigropunctatus	70	63.9	2.3	Meiri 2008 & Polović et al. 2013	Slavens and Slavens 1999
		Darevskia raddei	63.87	63.69	8	Deghani et al. 2014	Arakelyan et al. 2013
		Darevskia unisexualis		70	8	Arakelyan et al. 2008	Arakelyan et al. 2013
		Gallotia galloti	122	102	5.6	Gruber 1987	Flower 1925
		Gallotia stehlini2	345	345	13	Lopez-Darias et al. 2014	Jesus 2012
		Lacerta agilis	114	112	12	Bramch 1998 & Roitberg et al. 2015	-
		Lacerta trilineata major	153		NA	Meiri 2008	-
		Latastia longicauda	110		NA	El Din 2006	-
		Podarcis erhardii	78	66	5	Gruber 1987 & Maragou 1999	Scharf et al. 2015
		Podarcis melisellensis		67.02	3.9	Dzukic and Kalezic 1996	Scharf et al. 2015
		Takydromus sexlineatus	61	60	1.5	Janssen et al. 1989 & Zhang and Ji 2004	Slavens and Slavens 1999
		Timon lepidus	217	200	28	Font et al. 2009	Jesus 2012
		Timon pater	134.85	129.43	NA	Saoudi et al. 2017	-
		Timon tangitanus	166	163.3	NA	Mateo 1990	-
	Teiidae	Ameiva ameiva	197	160	4.6	Colli 1991 & Rocha 2008	De Magalhaes nad Costa 2009
		Aspidoscelis deppei	93	87	2	Mta-Silva and Ramírez-Bautista 2005 & Duellman and Wellman 1960	Savage 2002
		Aspidoscelis tigris	99	84	8	Zweifel 1962	Degenhardt et al. 1996
		Callopistes flavipunctatus2	300	300	4.3	Meiri 2008	Slavens and Slavens 1999
		Salavator rufescens	614		10.8	Meiri 2008	De Magalhaes nad Costa 2009
		Salvator merianae	501	437	20	Mieres and Fitzgerald 2006 & Winck et al. 2011 & Basso et al. 2012	Britto et al. 2001
		Tupinambis teguixin	345	307	16.1	Duellman 1978	De Magalhaes nad Costa 2009
Scincoidea	Cordylidae	Cordylus tropidosternum	91	90.1	7.9	Greenbaum et al. 2012	Slavens and Slavens 1999
		Ouroborus cataphractus	123.9	115.4	25	Mouton et al. 1999	Fogel 2003
	Gerrhosauridae	Broadleysaurus major	240	245	24	Bates et al. 2013	De Magalhaes nad Costa 2009
		Gerrhosaurus flavigularis	144	142	11.3	Loveridge 1942 & Branch 1998	Slavens and Slavens 1999
		Gerrhosaurus nigrolineatus	183		8.3	Branch 1998	Slavens and Slavens 1999
		Matobosaurus validus2	285	258	17.2	Bates et al. 2013	De Magalhaes nad Costa 2009
		Zonosaurus karsteni2	133	133	NA	Glaw and Vences 2007	-
		Zonosaurus laticaudatus2	135	135	8.9	Glaw and Vences 2007	Slavens and Slavens 1999
		Zonosaurus quadrilineatus2	165	165	NA	Glaw and Vences 2007	-
	Scincidae	Bellatorias frerei2	180	180	10.8	Wilson and Swan 2010	Greer 1989
		Dasia olivacea	115		NA	Manthey and Grossman 1997	-
		Emoia cyanura3	51.46	51.46	NA	McElroy 2014	-
		Eumeces schneideri2	131.32	131.32	22	Kumlutaş et al. 2007	Scharf et al. 2015
		Eutropis multifasciata	117	116	5	Ji et al. 2006	Alcala 1966
		Chalcides bedriagai2	89	89	NA	Caputo et al. 1995	-
		Chalcides ocellatus2	134	134	14	Daut and Andrews 1993	Slavens and Slavens 1999
		Lepidothyris fernandi	165	122	5	Schmidt and Noble 1998	Hauschild and Gassner 1995
		Mochlus sundevallii2	88	88	2.5	Branch 1998	Slavens and Slavens 1999
		Scincus scincus2	119	119	10	El Din 2006	Schleich et al. 1996
		Tiliqua gigas	288	295	17.3	Shea 1992	De Magalhaes nad Costa 2009
		Tiliqua scincoides	325	335	26.6	Koenig et al. 2001	De Magalhaes nad Costa 2009
		Trachylepis perrotetii	180		NA	Meiri 2008	-
		Trachylepis quinquetaeniata	117	111	4.8	Simbotwe 1980	Slavens and Slavens 1999
		Trachylepis striata	96	98	NA	Simbotwe 1980	-
		Tribolonotus gracilis2	103	103	NA	Austin et al. 2010	-
		Tribolonotus novaeguineae2	103	103	NA	Austin et al. 2010	-
1 no sexual size dimorphism according to the literature in this species
2 no information about maximal body size separately for males and females
3 mean body size for species, where SVLmax was not available
NA not available
References:
Alcala, A. C. (1966). Populations of three tropical lizards of Negros Island, Philippines. Ph.D. Thesis, Stanford University; 269 pp.
Anderson, S.C. (1999). The Lizards of Iran. Society for the Study of Amphibians and Reptiles, Ithaca, NY, USA.
Snider, A.T. & Bowler, J.K. (1992). Longevity of reptiles and amphibians in North American collections (No. 21). Ssar Publications.
Aowphol, A., Nabhitabhata, J., Thirakhupt, K., & Voris, H. (2006). Foraging ecology of the Tokay gecko, Gekko gecko in a residential area in Thailand. Amphibia-Reptilia 27(4): 491–503.
Arakelyan, M., Danielyan, F., & Stepanyan, I. (2008). Hybrids of Darevskia valentini, D. armeniaca and D. unisexualis from a sympatric population in Armenia. Amphibia-Reptilia 29(4): 487-504.
Arakelyan, M., Petrosyan, R., Ilgaz, Ç., Kumlutaş, Y., Durmuş, S. H., Tayhan, Y., & Danielyan, F. (2013). A skeletochronological study of parthenogenetic lizards of genus Darevskia from Turkey. Acta Herpetologica 8(2): 99-104.
Austin, C. C., Rittmeyer, E. N., Richards, S. J., & Zug, G. R. (2010). Phylogeny, historical biogeography and body size evolution in Pacific Island Crocodile skinks Tribolonotus (Squamata; Scincidae). Molecular Phylogenetics and Evolution 57(1): 227-236.
Balaďová, M. (2006). Sexual size dimorphism and allometry in geckos of the genus Teratoscincus (Squamata: Gekkonidae). Master thesis, Charles University, Faculty of Science.
Baloutch, M., Thireau, M. (1986). Une espece nouvelle de gecko Eublepharis ensafi (Sauria, Gekkonidae, Eublepharinae) du Khouzistan (sud ouest de l'Iran). Bulletin Mensuel de Ea Soczdte Linneenne de Lyon 55: 281-288.
Basso, A., Attademo, A.M., Lajmanovich, R.C., Peltzer, P.M., Junges, C., Cabagna, M.C., Fiorenza, G.S., Carlos Sanchez-Hernandez, J. (2012). Plasma esterases in the tegu lizard Tupinambis merianae (Reptilia, Teiidae): impact of developmental stage, sex, and organophosphorus in vitro exposure. Environmental Science and Pollution Research 19:214-225.
Bates, M.F., Tolley, K.A., Edwards, S., Davids, Z., da Silva, J.M., Branch, W.R. (2013). A molecular phylogeny of the African plated lizards, genus Gerrhosaurus Wiegmann, 1828 (Squamata: Gerrhosauridae), with the description of two new genera. Zootaxa 3750(5):465-493.
Bauer, A.M. (1985). Notes on the taxonomy, morphology and behavior of Rhacodactylus chahoua (Bavay) (Reptilia: Gekkonidae). Bonner Zoologische Beitraege 36:81-94.
Bauer, A. M. (2013). Geckos. The animal answer guide. Johns Hopkins University Press. Boltimor.
Bauer, A. M., & Russell, A. P. (1986). Hoplodactylus delcourti n. sp.(Reptilia: Gekkonidae), the largest known gecko. New Zealand journal of zoology 13(1): 141-148.
Boulenger, G.A. (1885). Catalogue of the Lizards in the British Museum (Nat. Hist.) I. Geckonidae, Eublepharidae, Uroplatidae, Pygopodidae, Agamidae. London, 450 pp.
Branch, B. (1998). Field guide to snakes and other reptiles of southern Africa. Ralph Curtis Book Publishing.
Britto, S. P., Abe, A. S. & Andre, D. V. (2001). Tupinambis merianae. Longevity. Herpetological Review 32: 260-261.
Caputo, V., Lanza, B., & Palmieri, R. (1995). Body elongation and limb reduction in the genus Chalcides Laurenti 1768 (Squamata Scincidae): a comparative study. Tropical Zoology 8(1): 95-152.
Colli, G.R. (1991). Reproductive Ecology of Ameiva ameiva (Sauria Teiidae) in the Cerrado of Central Brazil. Copeia 1991(4):1002-1012.
Daut, E. F., & Andrews, R. M. (1993). The effect of pregnancy on thermoregulatory behavior of the viviparous lizard Chalcides ocellatus. Journal of Herpetology 27(1): 6-13.
de Fuentes-Fernández, M., Mercedes Suárez-Rancel, M., & Molina-Borja, M. (2016). Variation in body size and morphometric traits of males and females of the wall gecko, Tarentola delalandii (Phyllodactylidae) from different environments on Tenerife. African Journal of Herpetology 65(2): 83-98.
De Magalhaes, J. P. & Costa, J. (2009). A database of vertebrate longevity records and their relation to other life-history traits. Journal of Evolutionary Biology 22: 1770-1774.
Degenhardt, W. G., Painter, C. W. & Price, A. H. (1996). Amphibians and reptiles of New Mexico. University of New Mexico Press, Albuquerque.
Dehghani, A., Hosseinian Yousefkhani, S. S., Rastegar-Pouyani, N., Banan-Khojasteh, S. M., & Mohammadpour, A. (2014). Sexual size dimorphism in Darevskia raddei (Sauria: Lacertidae) from northwestern Iran. Zoology in the Middle East 60(2): 120-124.
Dubos, N. (2013). New locality record for Phelsuma grandis (Sauria: Gekkonidae) in Reunion, in sympatry with the critically endangered Phelsuma inexpectata. Herpetology Notes 6: 309-311.
Duellman, W.E. (1978). The biology of an Equatorial Herpetofauna of Amazonian Ecuador. Miscellaneous Publication, University of Kansas, Museum of Natural History 65:1-352.
Duellman, W.E.,Wellman, J. (1960). A systematic study of the lizards of the deppei group (genus Cnemidophorus) in México and Guatemala. Miscellaneous Publications Museum of Zoology, University of Michigan 111:1-81.
Dzukic, G., & Kalezic, M. (1996). Life-history variation in a community of lacertid lizards from the Lake Skadar region (Montenegro). Herpetological Journal 6: 125-132.
El Din, S. B. (2006). A Guide to the Reptiles and Amphibians of Egypt. Oxford University Press.
Flower, S. S. (1925). Contributions to our Knowledge of the Duration of Life in Vertebrate Animals.—III. Reptiles. In Proceedings of the Zoological Society of London 95(3): 911-981. Oxford, UK: Blackwell Publishing Ltd.
Fogel, G. (2003). The art of armadillo lizards (Cordylus cataphractus): Fifteen years of captive observations. Bulletin of the Chicago Herpetological Society 38: 113-119.
Font, E., Pérez I De Lanuza, G., & Sampedro, C. (2009). Ultraviolet reflectance and cryptic sexual dichromatism in the ocellated lizard, Lacerta (Timon) lepida (Squamata: Lacertidae). Biological Journal of the Linnean Society 97(4): 766-780.
Glaw, F., Vences, M. (2007). A Field Guide to the Amphibians and Reptiles of Madagascar. Cologne, Vences & Glaw Verlag.
Greenbaum, E., Stanley, E.L., Kusamba, C., Moninga, W.M., Goldberg, S.R., Bursey, C.R. (2012). A new species of Cordylus (Squamata: Cordylidae) from the Marungu Plateau of south-eastern Democratic Republic of the Congo. African Journal of Herpetology 61(1):14-39.
Greer, A. E. (1989). The biology and evolution of Australian lizards. Surrey Beatty and Sons, Chipping Norton, NSW
Grismer, L. L. (2005). New species of bent-toed gecko (Cyrtodactylus Gray 1827) from Pulau Aur, Johor, west Malaysia. Journal of Herpetology 39(3): 424-433.
Gruber, U. (1987). Podarcis erhardii (Bedriaga, 1876)—Ägäische Mauereidechse. In: Handbuch der Reptilien und Amphibien Europas (Band 2/II Echsen 47 (Sauria) III (Lacertidae III: Podarcis). AULA-Verlag, Wiensbaden, Germany.
Hauschild, A. & Gassner, P. (1995). Skinke im terrarium. Landbuch Verlag, Hannover.
Henkel, F.W. & Böhme,W. (2001). A new carphodactyline gecko of the New Caledonian genus Eurydactylodes (Sauria: Gekkonidae). Salamandra 37 (3): 149-156
Hosseinian Yousefkhani, S. S., Aliabadian, M., Rastegar-Pouyani, E., & Darvish, J. (2017). Geographic variation in morphology of the genus Agamura Blanford, 1874 in Iran. Amphibia-Reptilia 38(4): 449–459.
How, R. A., Dell, J., & Wellington, B. D. (1990). Reproductive and dietary biology of Nephrurus and Underwoodisaurus (Gekkonidae) in Western Australia. Records of the Western Australian Museum, 14(4), 449-459.
Jenssen, T.A., Marcellini, D.L., Buhlmann, K.A., Goforth, P.H. (1989). Differential infanticide by adult curly-tailed lizards, Leiocephalus schreibersi . Animal Behaviour 38:1054-1061.
Jesus, J. (2012). Evidence of high longevity in an island lacertid, Teira dugesii (Milne-Edwards, 1829). First data on wild specimens. Acta Herpetologica 7: 309-313.
Ji, X., Lin, L. H., Lin, C. X., Qiu, Q. B., & Du, Y. (2006). Sexual dimorphism and female reproduction in the many-lined sun skink (Mabuya multifasciata) from China. Journal of Herpetology 40(3) 351-357.
Koenig, J., Shine, R., & Shea, G. (2001). The ecology of an Australian reptile icon: how do blue-tongued lizards (Tiliqua scincoides) survive in suburbia?. Wildlife Research 28(3): 214-227.
Kratochvíl, L., & Frynta, D. (2002). Body size, male combat and the evolution of sexual dimorphism in eublepharid geckos (Squamata: Eublepharidae). Biological Journal of the Linnean Society 76(2): 303-314.
Kubička, L., & Kratochvíl, L. (2009). First grow, then breed and finally get fat: hierarchical allocation to life‐history traits in a lizard with invariant clutch size. Functional ecology 23(3): 595-601.
Kubička, L., Golinski, A., John-Alder, H., & Kratochvíl, L. (2013). Ontogeny of pronounced female-biased sexual size dimorphism in the Malaysian cat gecko (Aeluroscalabotes felinus: Squamata: Eublepharidae): a test of the role of testosterone in growth regulation. General and Comparative Endocrinology 188: 183-188.
Kubička, L., Starostová, Z., & Kratochvíl, L. (2015). Endogenous control of sexual size dimorphism: Gonadal androgens have neither direct nor indirect effect on male growth in a Madagascar ground gecko (Paroedura picta). General and Comparative Endocrinology 224: 273-277.
Kumlutaş, Y., Arıkan, H., Ilgaz, C., & Kaska, Y. (2007). A new subspecies, Eumeces schneiderii barani n. ssp (Reptilia: Sauria: Scincidae) from Turkey. Zootaxa 1387(1): 27-38.
Largen, M., & Spawls, S. (2010). The amphibians and reptiles of Ethiopia and Eritrea. Edition Chimaira.
Li, W.-R., Song, Y.-C. & Shi, L. (2010). Age determination of Teratoscincus roborowskii (Gekkonidae) by skeletochronology. Chinese Journal of Zoology 45: 79-8
Lopez-Darias, M., Vanhooydonck, B., Cornette, R., Herrel, A. (2014). Sex-specific differences in ecomorphological relationships in lizards of the genus Gallotia.Functional Ecology 29(4):506–514.
Loveridge, A. (1942). Revision of the African lizards of the family Gerrhosauridae. Bulletin of the Museum of Comparative Zoology 89(11):485-543.
Manthey, U., Grossman, W. (1997). Amphibien & Reptilien Südostasien. Natur und Tier Verlag, Münster.
Maragou, P. (1999). Comparative data on reproduction in Podarcis erhardii, Podarcis peloponnesiaca, and Podarcis taurica (Reptilia, Sauria, Lacertidae). Israel Journal of Ecology and Evolution 45(4): 487-496.
Mateo, J.A. (1990). Taxonomy and evolution of the North African ocellated lizard, Lacerta pater (Lataste, 1880) (Sauria: Lacertidae). Bonner Zoologische Beitraige 41:203–212.
McElroy, M. T. (2014). Countergradient variation in locomotor performance of two sympatric Polynesian skinks (Emoia impar, Emoia cyanura). Physiological and Biochemical Zoology 87(2): 222-230.
Meiri, S. (2008). Evolution and ecology of lizard body sizes. Global Ecology and Biogeography 17:724-734.
Mieres, M.M., Fitzgerald, L.A. (2006). Monitoring and managing the harvest of tegu lizards in Paraguay. Journal of Wildlife Management 70:1723-1734.
Mocquard, M.F. (1895). Note sur queleques reptiles du Cap Blanc. Bulletin du Muséum d’Histoire Naturelle 1:310–312.
Mouton, P. le F.N., Flemming, A.F., Kanga, E.M. (1999). Grouping behaviour, tail-biting behaviour and sexual dimorphism in the armadillo lizard (Cordylus cataphractus) from South Africa. Journal of Zoology 249:1-10.
Mata-Silva, V., Ramírez-Bautista, A. (2005). Reproductive characteristics of two syntopic, widely foraging lizards, Aspidoscelis deppii and Aspidoscelis guttata from Oaxaca, Mexico. The Southwestern Naturalist 50:262-267.
Polović, L., Pešic, V., Ljubisavljevic, K., & Čadenovic, N. (2013). Preliminary data on the reproductive characteristics and diet in an insular population of the lacertid lizard Algyroides nigropunctatus. North-Western Journal of Zoology 9(1): 201-205.
Rauner, P. (2014). Comparative analysis of sexual and agonistic behaviour in eyelid geckos (Eublepharidae). Master Thesis, Charles University, Faculty of Science.
Rocha, C.F.D. (2008). Body size, female reproduction and sexual dimorphism in the lizard Ameiva ameiva (Teiidae) in a restinga of southeastern Brazil. Revista Brasileira de Zoologia 25(2):370–372.
Rocha, S., Roesler, H., Gehring, P. S., Glaw, F., Posada, D., Harris, D. J., & Vences, M. (2010). Phylogenetic systematics of day geckos, genus Phelsuma, based on molecular and morphological data (Squamata: Gekkonidae). Zootaxa 2429(1): 1-28.
Roitberg, E.S., Eplanova, G.V., Kotenko, T.I., Amat, F., Carretero, M.A., Kuranova, V.N., Bulakhova, N.A., Zinenko, O.I. & Yakovlev, V.A. (2015). Geographic variation of life-history traits in the sand lizard, Lacerta agilis: testing Darwin’s fecundity-advantage hypothesis. Journal of Evolutionary Biology 28:613-629.
Saoudi, M., Necer, A., Bouam, I., Khelfaoui, F., & Saadi, O. (2017). Daily activity, biometry and diet of the North African ocellated lizard Timon pater in Mount Chélia, north-eastern Algeria. African Journal of Herpetology 66(1): 1-11.
Savage, J. M. (2002). The amphibians and reptiles of Costa Rica. The University of Chicago Press, Chicago.
Shea, G.M. (1992). The Systematics and Reproduction Of Bluetongue Lizards of the Genus Tiliqua (Squamata: Scincidae). Sydney: Department of Veterinary Anatomy.
Scharf, I., Feldman, A., Novosolov, M., Pincheira‐Donoso, D., Das, I., Böhm, M., ... & Meiri, S. (2015). Late bloomers and baby boomers: ecological drivers of longevity in squamates and the tuatara. Global Ecology and Biogeography 24(4): 396-405.
Schleich, H.H., Kastle, W. & Kabisch, K. (1996). Amphibians and Reptiles of North Africa. Biology, Systematics, Field Guide. Koeltz Scientific Books. 630 pp
Schmidt, K.P. & Noble, G.K. (1998). Contributions to the Herpetology of the Belgian Congo. Facsimile Reprints in Herpetology, SSAR, St Louis
Simbotwe, M.P. (1980). Reproductive biology of the skinks Mabuya striata and Mabuya quinquetaeniata in Zambia. Herpetologica 36(1):99-104.
Simbotwe, M. P. (1980). Reproductive biology of the skinks Mabuya striata and Mabuya quinquetaeniata in Zambia. Herpetologica 36(1): 99-104.
Slavens, F. L. & Slavens, K. (1999). Reptiles and amphibians in captivity: breeding, longevity, and inventory. Slaveware Publishing, Seattle.
Wang, Y. Y., Wang, J., & Liu, Z. Y. (2016). Description of a new species of the genus Ptychozoon (Squamata: Gekkonidae), representing a new national record of this genus from southern Yunnan Province, China. Zootaxa 4084(3): 406-420.
Werner, Y. L., & Seifan, T. (2006). Eye size in geckos: asymmetry, allometry, sexual dimorphism, and behavioral correlates. Journal of Morphology 267(12): 1486-1500.
Werner, Y. L., Frankenberg, E., Volokita, M. & Harari, R. (1993). Longevity of geckos (Reptilia: Lacertilia: Gekkonoidea) in captivity: an analytical review incorporating new data. Israel Journal of Zoology 39: 105-124.
Wilson, S. & Swan, G. (2010). A complete guide to Reptiles of Australia. New Holland Publishers.
Winck, G.R., Blanco, C.C. & Cechin, S.Z. (2011). Population ecology of Tupinambis merianae (Squamata, Teiidae): home-range, activity and space use. Animal Biology 61:493-510.
Zhang, Y. P., & Ji, X. (2004). The thermal dependence of food assimilation and locomotor performance in southern grass lizards, Takydromus sexlineatus (Lacertidae). Journal of Thermal Biology 29(1): 45-53.
Zug, G.R. (1991). Lizards of Fiji: Natural history and systematics.Bishop Museum Press, Honolulu.
Zug, G. R., Vindum, J. V., & Koo, M. S. (2007). Burmese Hemidactylus (Reptilia, Squamata, Gekkonidae): taxonomic notes on tropical Asian Hemidactylus. Proceedings-California Academy of Sciences 58(13/22): 387.
Zweifel, R.G. (1962). Analysis of Hybridization between Two Subspecies of the Desert Whiptail Lizard,Cnemidophorus tigris. Copeia 4:749-766.
