# Supplementary material for: Determinate growth is predominant and likely ancestral in squamate reptiles
Source: Proc Biol Sci. 2020 Dec 23;287(1941):20202737. doi: 10.1098/rspb.2020.2737 (PMC7779497; doi:10.1098/rspb.2020.2737)
Supplement: Dataset 2 [file rspb20202737supp3.xlsx]

## Sheet: Dataset 2
Determinate growth is predominant and likely ancestral in squamate reptiles Petra Frýdlová, Jana Mrzílková, Martin Šeremeta, Jan Křemen, Jan Dudák, Jan Žemlička, Bernd Minnich, Kristina Kverková, Pavel Němec, Petr Zach, Daniel Frynta
Dataset 2. Data for ancestral state reconstruction of growth type in squamates.
Species	GPC	Data source
Sphenodon_punctatus	1	Castanet et al. 1988; Dawbin 1982
Correlophus_ciliatus	1	this study
Mniarogekko_chahoua	1	this study
Eurydactylodes_agricolae	1	this study
Rhacodactylus_leachianus	1	this study
Aeluroscalabotes_felinus	1	this study
Coleonyx_elegans	1	this study
Goniurosaurus_lichtenfelderi	1	this study
Goniurosaurus_luii	1	this study
Eublepharis_macularius	1	this study
Eublepharis_angramainyu	1	this study
Hemitheconyx_caudicinctus	1	this study
Saurodactylus_brosseti	1	this study
Teratoscincus_keyserlingi	1	this study
Teratoscincus_roborowskii	1	this study
Pristurus_somalicus	1	this study
Tarentola_chazaliae	1	this study
Tarentola_delalandii	1	this study
Gekko_gecko	1	this study
Ptychozoon_kuhli	1	this study
Gekko_vittatus	1	this study
Gehyra_vorax	1	this study
Tropiocolotes_steudneri	1	this study
Agamura_persica	1	this study
Cyrtodactylus_peguensis	1	this study
Cyrtodactylus_pulchellus	1	this study
Cyrtodactylus_irianjayaensis	1	this study
Hemidactylus_platyurus	1	this study
Hemidactylus_frenatus	1	this study
Hemidactylus_imbricatus	1	this study
Uroplatus_lineatus	1	this study
Uroplatus_henkeli	1	this study
Phelsuma_grandis	1	this study
Phelsuma_standingi	1	this study
Phelsuma_cepediana	1	this study
Paroedura_picta	1	this study
Chondrodactylus_bibronii	1	this study
Broadleysaurus_major	1	this study
Matobosaurus_validus	1	this study
Gerrhosaurus_nigrolineatus	1	this study
Gerrhosaurus_flavigularis	1	this study
Zonosaurus_quadrilineatus	1	this study
Zonosaurus_karsteni	1	this study
Zonosaurus_laticaudatus	1	this study
Ouroborus_cataphractus	1	this study
Cordylus_tropidosternum	1	this study
Scincus_scincus	1	this study
Chalcides_ocellatus	1	this study
Chalcides_bedriagai	1	this study
Tribolonotus_gracilis	1	this study
Tribolonotus_novaeguineae	1	this study
Bellatorias_frerei	1	this study
Tiliqua_gigas	1	this study
Tiliqua_scincoides	1	this study
Eutropis_multifasciata	1	this study
Dasia_olivacea	1	this study
Trachylepis_perrotetii	1	this study
Trachylepis_striata	1	this study
Lepidothyris_fernandi	1	this study
Mochlus_sundevalli	1	this study
Emoia_cyanura	1	this study
Callopistes_flavipunctatus	1	this study
Tupinambis_teguixin	1	this study
Aspidoscelis_tigris	1	this study
Gallotia_galloti	1	this study
Latastia_longicaudata	1	this study
Podarcis_melisellensis	1	this study
Podarcis_erhardii	1	this study
Timon_pater	1	this study
Timon_tangitanus	1	this study
Lacerta_agilis	1	this study
Lacerta_trilineata	1	this study
Takydromus_sexlineatus	1	this study
Algyroides_nigropunctatus	1	this study
Darevskia_unisexualis	1	this study
Darevskia_raddei	1	this study
Heloderma_suspectum	1	Frydlova et al. 2017
Heloderma_horridum	1	Frydlova et al. 2017
Shinisaurus_crocodilurus	1	Frydlova et al. 2017
Varanus_niloticus	1	De Buffrenil et al. 2005
Varanus_exanthematicus	1	Frydlova et al. 2017
Varanus_griseus	1	De Buffrenil et al. 2005
Varanus_beccarii	1	Frydlova et al. 2017
Varanus_boehmei	1	Frydlova et al. 2017
Varanus_prasinus	1	Frydlova et al. 2017
Varanus_indicus	1	Frydlova et al. 2017
Varanus_rudicollis	1	Frydlova et al. 2017
Varanus_flavescens	1	De Buffrenil et al. 2005
Varanus_salvadorii	1	Frydlova et al. 2017
Varanus_varius	1	De Buffrenil et al. 2005
Varanus_mertensi	1	De Buffrenil et al. 2005
Varanus_gouldii	1	Frydlova et al. 2017
Varanus_glebopalma	1	De Buffrenil et al. 2005
Varanus_pilbarensis	1	De Buffrenil et al. 2005
Varanus_tristis	1	De Buffrenil et al. 2005
Varanus_timorensis	1	De Buffrenil et al. 2005
Varanus_mitchelli	1	De Buffrenil et al. 2005
Varanus_semiremex	1	De Buffrenil et al. 2005
Varanus_brevicauda	1	De Buffrenil et al. 2005
Varanus_eremius	1	De Buffrenil et al. 2005
Varanus_caudolineatus	1	De Buffrenil et al. 2005
Varanus_gilleni	1	Frydlova et al. 2017
Varanus_kingorum	1	De Buffrenil et al. 2005
Varanus_storri	1	De Buffrenil et al. 2005
Varanus_acanthurus	1	Frydlova et al. 2017
Brookesia_thieli	1	Frydlova et al. 2019
Brookesia_stumpffi	1	Frydlova et al. 2019
Bradypodion_thamnobates	1	Frydlova et al. 2019
Calumma_parsonii	1	Frydlova et al. 2019
Chamaeleo_calyptratus	1	Frydlova et al. 2019
Chamaeleo_dilepis	1	Frydlova et al. 2019
Trioceros_montium	1	Frydlova et al. 2019
Trioceros_melleri	1	Frydlova et al. 2019
Trioceros_hoehnelii	1	Frydlova et al. 2019
Trioceros_rudis	1	Frydlova et al. 2019
Furcifer_oustaleti	1	Frydlova et al. 2019
Furcifer_verrucosus	1	Frydlova et al. 2019
Furcifer_lateralis	1	Frydlova et al. 2019
Calumma_brevicorne	1	Frydlova et al. 2019
Uromastyx_loricatus	1	Frydlova et al. 2019
Uromastyx_ocellata	1	Frydlova et al. 2019
Uromastyx_ornata	1	Frydlova et al. 2019
Leiolepis_ngovantrii	1	Frydlova et al. 2019
Leiolepis_belliana	1	Frydlova et al. 2019
Hydrosaurus_weberi	1	Frydlova et al. 2019
Physignathus_cocincinus	1	Frydlova et al. 2019
Intellagama_lesueurii	1	Frydlova et al. 2019
Chlamydosaurus_kingii	1	Frydlova et al. 2019
Pogona_barbata	1	Frydlova et al. 2019
Pogona_vitticeps	1	Frydlova et al. 2019
Agama_lionotus	1	Frydlova et al. 2019
Agama_agama	1	Frydlova et al. 2019
Paralaudakia_caucasia	1	Frydlova et al. 2019
Draco_volans	1	Frydlova et al. 2019
Acanthosaura_capra	1	Frydlova et al. 2019
Leiocephalus_carinatus	1	Frydlova et al. 2019
Leiocephalus_personatus	1	Frydlova et al. 2019
Leiocephalus_schreibersii	1	Frydlova et al. 2019
Dipsosaurus_dorsalis	1	Frydlova et al. 2019
Iguana_iguana	1	Frydlova et al. 2019
Sauromalus_ater	1	Frydlova et al. 2019
Cyclura_nubila	1	Frydlova et al. 2019
Laemanctus_longipes	1	Frydlova et al. 2019
Laemanctus_serratus	1	Frydlova et al. 2019
Corytophanes_cristatus	1	Frydlova et al. 2019
Basiliscus_plumifrons	1	Frydlova et al. 2019
Crotaphytus_collaris	1	Frydlova et al. 2019
Tropidurus_hispidus	1	Frydlova et al. 2019
Oplurus_cuvieri	1	Frydlova et al. 2019
Oplurus_grandidieri	1	Frydlova et al. 2019
Oplurus_fierinensis	1	Frydlova et al. 2019
Sceloporus_malachiticus	1	Frydlova et al. 2019
Anolis_roquet	1	Frydlova et al. 2019
Anolis_smallwoodi	1	Frydlova et al. 2019
Anolis_baracoae	1	Frydlova et al. 2019
Anolis_equestris	1	Frydlova et al. 2019
Anolis_bartschi	1	Frydlova et al. 2019
Anolis_vermiculatus	1	Frydlova et al. 2019
Anolis_lucius	1	Frydlova et al. 2019
Anolis_carolinensis	1	Frydlova et al. 2019
Anolis_allisoni	1	Frydlova et al. 2019
Anolis_barbatus	1	Frydlova et al. 2019
Anolis_sagrei	1	Frydlova et al. 2019
Anolis_garmani	1	Frydlova et al. 2019
Frydlova P, Nutilova V, Dudak J, Zemlicka J, Nemec P, Velensky P, et al. (2017) Patterns of growth in monitor lizards (Varanidae) as revealed by computed tomography of femoral growth plates. Zoomorphology 136(1):95-106.
Frydlova P, Mrzilkova J, Seremeta M, Kremen J, Dudak J, Zemlicka J, et al. (2019) Universality of indeterminate growth in lizards rejected: the micro-CT reveals contrasting timing of growth cartilage persistence in iguanas, agamas, and chameleons. Scientific Reports 9:14.
Castanet J, Newman DG, Saintgirons H. (1988) Skeletochronological data on the growth, age, and population structure of the tuatara, Sphenodon punctatus, on Stephens Island and Lady Alice Island, New Zealand. Herpetologica 44(1):25-37.
Dawbin W.H.(1982) The tuatara Sphenodon punctatus: aspects of life history, growth and longevity. NZ Wildlife Service, Department of Internal Affairs.
De Buffrenil V, Ineich I, Bohme W. (2005) Comparative data on epiphyseal development in the family Varanidae. Journal of Herpetology 39(2):328-35.
